# Supplementary material for: Admission Lactate Concentration, Base Excess, and Alactic Base Excess Predict the 28-Day Inward Mortality in Shock Patients
Source: J Clin Med. 2022 Oct 18;11(20):6125. doi: 10.3390/jcm11206125 (PMC9604570; doi:10.3390/jcm11206125)
Supplement: Supplementary file 1 [file jcm-11-06125-s001.zip]

Archive with 1 entries (1 files):
- jcm-1922701-supplementary.pdf
